# Supplementary material for: Sulfonate-Modified Polystyrene Nanoparticle at Precited Environmental Concentrations Induces Transgenerational Toxicity Associated with Increase in Germline Notch Signal of Caenorhabditis elegans
Source: Toxics. 2023 Jun 6;11(6):511. doi: 10.3390/toxics11060511 (PMC10303405; doi:10.3390/toxics11060511)
Supplement: Supplementary file 1 [file toxics-11-00511-s001.zip]

Archive with 1 entries (1 files):
- toxics-2375919-supplementary.pdf
